# Supplementary material for: State of ex situ conservation of landrace groups of 25 major crops
Source: Nat Plants. 2022 May 9;8(5):491–9. doi: 10.1038/s41477-022-01144-8 (PMC9122826; doi:10.1038/s41477-022-01144-8)
Supplement: Supplementary file 3 — Supplementary Table 1: Crops and their study areas, assessed landrace groups and ex situ conservation coverage results. Supplementary Table 2: All crop landrace groups and their study areas, classification performance, modelling metrics and ex situ conservation coverage results. Supplementary Table 3: List of spatial predictors and their sources. Supplementary Table 4: Spatial predictors and whether they were employed for classification and modelling for each crop landrace group. [file 41477_2022_1144_MOESM3_ESM.xlsx]

## Sheet: SI Table 1 Crop results
Crop type	Crop	Taxon	Study area	Landrace groups analyzed	Number of ex situ records used in modeling and gap analyses	Number of reference records used in modeling and gap analyses	Total number of occurrence records used in modeling and gap analyses	Crop aggregated level conservation representatation minimum (%)	Crop aggregated level conservation representation maximum (%)	Crop aggregated level conservation representation average (%)
Cereals	Barley	Hordeum vulgare L.	West Asia, Mediterranean, East Africa	Kernel covering types (covered grain, naked grain)	7501	96	7597	67.03	83.95	75.49
Cereals	Finger millet	Eleusine coracana (L.) Gaertn.	Southern Africa, East Africa, South Asia	Major types (compacta, elongata, plana, vulgaris)	1171	33	1204	25.33	65.48	45.405
Cereals	Maize	Zea mays L.	Americas, Africa	In Latin America, major environmental groups (Mesoamerican lowlands, Mexican highlands, South American lowlands, South American other, USA, Western Mexico). In Africa, geographic groups (group 1, group 2, group 3, group 4)	8059	4249	12308	52.51	83.28	67.895
Cereals	Pearl millet	Cenchrus americanus (L.) Morrone [Pennisetum glaucum (L.) R. Br.]	West Africa, East Africa, Southern Africa, South Asia	Environmental groups (group 1, group 2, group 3, group 4, group 5)	9872	19	9891	15.17	50.24	32.705
Cereals	Rice (Africa - glaberrima)	Oryza glaberrima Steud.	West Africa	Genetic groups (K2, K4, K5, others)	995	9	1004	51.14	81.42	66.28
Cereals	Rice (Asia)	Oryza sativa L.	East Asia, South Asia, Southeast Asia	Genetic groups (aromatic, aus, indica, japonica)	5199	58	5257	53.09	71.08	62.085
Cereals	Sorghum	Sorghum bicolor (L.) Moench	West Africa, East Africa, Southern Africa, Central Africa, South Asia, Mediterranean	Major races (bicolor, caudatum, durra, guinea, kafir)	6681	0	6681	45.4	68.07	56.735
Cereals	Wheat (bread)	Triticum aestivum L. and other cultivated taxa	Mediterranean, West Asia, Central Asia, South Asia, Europe, East Africa, East Asia	Environmental groups (group 1, group 2, group 3)	8322	17	8339	53.59	88.93	71.26
Cereals	Wheat (durum)	Triticum turgidum L. subsp. durum and other cultivated taxa	Mediterranean, West Asia, Central Asia, South Asia, Europe, East Africa, East Asia	Environmental groups (group 1, group 2, group 3)	4368	225	4593	41.59	80.56	61.075
Pulses	Chickpea	Cicer arietinum L.	West Asia, Mediterranean, East Africa, South Asia, Central Asia	Major types (desi, kabuli)	4773	2	4775	61.59	90.01	75.8
Pulses	Common bean	Phaseolus vulgaris L.	Mesoamerica, South America	Major genepools (Andean, Mesoamerican)	3196	483	3679	70.36	84.41	77.385
Pulses	Cowpea	Vigna unguiculata (L.) Walp.	Sub-Saharan Africa, South Asia, Southeast Asia, West Asia	Characterization clusters (group 1, group 2)	4193	37	4230	37.03	77.25	57.14
Pulses	Faba bean	Vicia faba L.	Mediterranean, West Asia, East Africa, Europe, South Asia, Central Asia, East Asia, Andean South America, Mesoamerica	Analyzed at crop level	3747	248	3995	36.48	82.52	59.5
Pulses	Grasspea	Lathyrus sativus L.	Mediterranean, West Asia, South Asia, Central Asia, East Africa, Europe	Analyzed at crop level	813	70	883	42.46	90.73	66.595
Pulses	Groundnut	Arachis hypogaea L.	South America, Mesoamerica, West Africa, Southern Africa, South Asia, Southeast Asia	Major types (fastigiata, hypogaea)	2473	65	2538	22.64	70.32	46.48
Pulses	Lentil	Lens culinaris Medik.	Mediterranean, West Asia, South Asia, Central Asia, East Africa, Europe	Environmental groups (group1, group 2)	2992	49	3041	64.34	92.18	78.26
Pulses	Pea	Pisum sativum L.	Mediterranean, West Asia, South Asia, Central Asia, East Asia, Europe	Major types (arvense, sativum)	1891	579	2470	28.05	76.75	52.4
Pulses	Pigeonpea	Cajanus cajan (L.) Huth	South Asia, Southeast Asia, East Africa, Southern Africa, West Africa	Analyzed at crop level	1369	14	1383	47.25	88.42	67.835
Starchy roots, tubers and fruits	Banana and plantain	Musa acuminata Colla, Musa ×paradisiaca L.	Southeast Asia, Pacific	Analyzed at crop level	314	0	314	71.3	91.8	81.55
Starchy roots, tubers and fruits	Breadfruit	Artocarpus altilis (Parkinson) Fosberg	Southeast Asia, East Asia, Pacific	Analyzed at crop level	397	188	585	68.1	95.1	81.6
Starchy roots, tubers and fruits	Cassava	Manihot esculenta Crantz	South America, Mesoamerica, Sub-Saharan Africa	Environmental groups (group 1, group 2, group 3, group 4)	1723	375	2098	37.09	78.73	57.91
Starchy roots, tubers and fruits	Potato	Solanum tuberosum L., Solanum ajanhuiri Juz. & Bukasov, other cultivated taxa	Andean South America, Mesoamerica	Phylogenetic classification (andigenum, chilotanum)	1429	116	1545	33.04	67.51	50.275
Starchy roots, tubers and fruits	Sweetpotato	Ipomoea batatas (L.) Lam.	Mesoamerica, South America	Environmental types (northern lineage, southern lineage)	1514	543	2057	55.43	84.48	69.955
Starchy roots, tubers and fruits	Taro	Colocasia esculenta (L.) Schott	Southeast Asia, South Asia, Pacific	Analyzed at crop level	958	0	958	59	80.61	69.805
Starchy roots, tubers and fruits	Yam	Dioscorea alata L., Dioscorea cayenensis Lam., Dioscorea rotundata Poir., Dioscorea trifida L. f., other cultivated taxa	West Africa, East Asia, South Asia, Southeast Asia, South America, Mesoamerica, Southern Africa, East Africa	Major groups (enantiophyllum, lasiophyton, opsophyton, macrogynodium )	1034	810	1844	29	56.9	42.95

## Sheet: SI Table 2 Landrace group resul
Crop type	Crop	Landrace group	Included in final analysis	Number of ex situ records used in modeling and gap analyses	Number of reference records used in modeling and gap analyses	Total number of occurrence records used in modeling and gap analyses	Conservation representation minimum (%)	Conservation representation maximum (%)	Conservation representation average (%)	Classification models accuracy (%)	auc_sdm	nauc_sdm	cauc_sdm	thres_sdm	sdm_sensi	sdm_speci	matthews_cor	kappa_index	auc_gap	auc_cost	thresh_cost_dist	auc_dela	thresh_delaunay	auc_envi	thresh_envi
Cereals	Barley	Covered_grains	Y	7425	96	7521	81.6	96.6	89.1	100	0.963	0.989	0.474	0.355	0.895	0.905	0.786	0.784	0.899	0.764	0.229	1	0.275	0.933	0.349
Cereals	Barley	Naked_grains	Y	76	0	76	18.9	43.6	31.3	96	0.843	0.749	0.595	0.487	0.624	0.823	0.446	0.439	0.714	0.641	0.102	0.81	0.06	0.691	0.291
Cereals	Barley	Spring	N	4279	10	4289	58.7	86.9	72.7	73.66	0.954	0.977	0.476	0.366	0.859	0.928	0.774	0.773	0.852	0.722	0.18	0.992	0.087	0.843	0.28
Cereals	Barley	Winter	N	535	6	541	42.1	72.85	57.5	41.66	0.903	0.9	0.503	0.405	0.776	0.86	0.571	0.559	0.826	0.769	0.202	0.899	0.064	0.809	0.294
Cereals	Barley	Two_rowed	N	1348	0	1348	57.83	85.67	71.7	71.56	0.959	0.959	0.499	0.344	0.872	0.912	0.742	0.738	0.877	0.881	0.21	0.981	0.127	0.768	0.239
Cereals	Barley	Six_rowed	N	6760	96	6856	78.4	95.5	86.9	90.88	0.961	0.986	0.475	0.373	0.884	0.907	0.776	0.774	0.884	0.742	0.218	1	0.236	0.91	0.346
Cereals	Finger millet	Compacta	Y	132	1	133	65.1	79	72.1	0	0.941	0.947	0.493	0.305	0.835	0.918	0.607	0.583	0.779	0.705	0.108	0.932	0.04	0.699	0.284
Cereals	Finger millet	Elongata	Y	125	1	126	15	57.2	36.1	21.42	0.945	0.959	0.485	0.358	0.775	0.945	0.636	0.627	0.766	0.795	0.077	0.831	0.02	0.673	0.241
Cereals	Finger millet	Plana	Y	245	1	246	37.9	80.4	59.2	16.21	0.977	0.98	0.498	0.314	0.861	0.96	0.74	0.733	0.792	0.667	0.112	0.965	0.042	0.742	0.295
Cereals	Finger millet	Vulgaris	Y	669	30	699	40.4	81.1	60.8	94.02	0.956	0.967	0.488	0.262	0.858	0.919	0.626	0.601	0.786	0.626	0.104	0.99	0.037	0.741	0.28
Cereals	Maize	g1	Y	59	0	59	34	66.6	50.3	100	0.961	0.943	0.517	0.233	0.898	0.944	0.712	0.694	0.73	0.673	0.044	0.797	0.094	0.718	0.148
Cereals	Maize	g2	Y	417	0	417	52.5	80.9	66.7	99.2	0.976	0.989	0.486	0.284	0.916	0.938	0.712	0.692	0.757	0.679	0.165	0.898	0.145	0.695	0.245
Cereals	Maize	g3	Y	326	0	326	42.8	81.9	62.4	96.9	0.98	0.989	0.491	0.3	0.892	0.946	0.717	0.702	0.895	0.809	0.112	0.958	0.074	0.919	0.311
Cereals	Maize	g4	Y	328	0	328	59.3	91.5	75.4	96.9	0.984	0.988	0.495	0.232	0.907	0.963	0.784	0.777	0.931	0.856	0.094	0.972	0.089	0.965	0.336
Cereals	Maize	hiand	Y	829	231	1060	61.1	91.1	76.1	86.67	0.989	0.994	0.495	0.301	0.944	0.961	0.869	0.867	0.775	0.644	0.145	0.832	0.077	0.849	0.319
Cereals	Maize	himex	Y	723	881	1604	79.9	97.1	88.5	53.33	1	1	0.5	0.26	0.988	0.997	0.983	0.983	0.888	0.779	0.164	0.938	0.22	0.948	0.308
Cereals	Maize	lomam	Y	2241	1933	4174	69.5	92.3	80.9	71.42	0.997	0.998	0.499	0.265	0.972	0.982	0.923	0.922	0.88	0.84	0.154	0.999	0.159	0.801	0.292
Cereals	Maize	losam	Y	725	31	756	61.2	89.1	75.2	68.96	0.99	0.992	0.498	0.271	0.947	0.956	0.84	0.835	0.891	0.851	0.091	0.987	0.172	0.835	0.27
Cereals	Maize	otsam	Y	999	0	999	54.4	80.1	67.3	90	0.975	0.981	0.494	0.329	0.91	0.927	0.752	0.741	0.835	0.723	0.145	0.947	0.103	0.835	0.233
Cereals	Maize	usa	Y	743	173	916	38.5	75.1	56.8	80	0.96	0.956	0.505	0.286	0.864	0.908	0.664	0.647	0.785	0.709	0.127	0.925	0.024	0.721	0.264
Cereals	Maize	wemex	Y	669	1000	1669	74.7	94	84.4	68.42	0.998	0.999	0.499	0.323	0.983	0.994	0.968	0.968	0.872	0.784	0.195	0.973	0.303	0.86	0.272
Cereals	Pearl millet	g1	Y	4701	16	4717	34.7	64.1	49.4	89.9	0.972	0.988	0.484	0.376	0.896	0.947	0.81	0.808	0.871	0.822	0.099	0.997	0.046	0.793	0.208
Cereals	Pearl millet	g2	Y	1683	2	1685	42.9	86.1	64.5	38.14	0.946	0.976	0.469	0.34	0.86	0.904	0.68	0.668	0.89	0.835	0.127	0.994	0.045	0.842	0.395
Cereals	Pearl millet	g3	Y	1161	0	1161	29.1	65.8	47.5	23.19	0.941	0.956	0.485	0.385	0.832	0.897	0.65	0.638	0.818	0.804	0.145	0.935	0.032	0.714	0.246
Cereals	Pearl millet	g4	Y	1413	0	1413	26.9	80.1	53.5	14.79	0.946	0.969	0.477	0.358	0.865	0.882	0.642	0.622	0.89	0.806	0.077	0.973	0.031	0.893	0.355
Cereals	Pearl millet	g5	Y	914	1	915	42.9	73.9	58.4	33.58	0.944	0.965	0.479	0.319	0.833	0.893	0.617	0.598	0.911	0.928	0.167	0.994	0.038	0.812	0.211
Cereals	Rice (Africa - glaberrima)	K2	Y	263	2	265	55.6	85.3	70.5	63	0.938	0.95	0.488	0.328	0.849	0.914	0.665	0.649	0.846	0.771	0.133	0.965	0.119	0.802	0.346
Cereals	Rice (Africa - glaberrima)	K4	Y	195	0	195	53.1	84.3	68.7	69.2	0.952	0.953	0.499	0.345	0.866	0.938	0.74	0.73	0.857	0.788	0.116	0.964	0.18	0.82	0.339
Cereals	Rice (Africa - glaberrima)	K5	Y	217	0	217	80.8	93.2	87	79.3	0.971	0.973	0.498	0.307	0.878	0.968	0.81	0.808	0.937	0.947	0.429	0.969	0.144	0.896	0.379
Cereals	Rice (Africa - glaberrima)	others	Y	320	7	327	63.9	85.7	74.8	81	0.972	0.976	0.496	0.322	0.883	0.946	0.783	0.778	0.869	0.797	0.232	0.976	0.121	0.835	0.294
Cereals	Rice (Asia)	aromatic	Y	62	0	62	65	90.9	78	33.33	0.931	0.941	0.489	0.34	0.748	0.924	0.555	0.533	0.858	0.798	0.122	0.954	0.142	0.822	0.345
Cereals	Rice (Asia)	aus	Y	511	0	511	50.6	75.6	63.1	68.96	0.959	0.974	0.485	0.341	0.832	0.933	0.639	0.622	0.86	0.805	0.157	0.969	0.104	0.806	0.223
Cereals	Rice (Asia)	indica	Y	3195	26	3221	70.9	81.7	76.3	73.94	0.957	0.974	0.483	0.279	0.878	0.909	0.613	0.581	0.894	0.799	0.16	1	0.113	0.883	0.258
Cereals	Rice (Asia)	japonica	Y	1431	32	1463	45.5	65	55.3	65.68	0.94	0.963	0.478	0.314	0.813	0.918	0.59	0.568	0.807	0.681	0.137	0.974	0.048	0.766	0.201
Cereals	Sorghum	Bicolor	Y	333	0	333	38.3	56.4	47.4	31.25	0.916	0.819	0.597	0.356	0.761	0.924	0.66	0.652	0.816	0.737	0.119	0.887	0.032	0.825	0.156
Cereals	Sorghum	Caudatum	Y	1647	0	1647	66.9	90.4	78.7	73.47	0.977	0.968	0.509	0.247	0.904	0.949	0.811	0.808	0.93	0.823	0.129	0.998	0.101	0.969	0.363
Cereals	Sorghum	Durra	Y	1916	0	1916	57.6	82.1	69.9	82.89	0.981	0.967	0.515	0.343	0.922	0.947	0.854	0.853	0.955	0.986	0.361	0.996	0.051	0.882	0.242
Cereals	Sorghum	Guinea	Y	2713	0	2713	63.4	80.2	71.8	91.4	0.972	0.978	0.494	0.3	0.88	0.951	0.764	0.759	0.895	0.821	0.184	0.995	0.053	0.869	0.309
Cereals	Sorghum	Kafir	Y	72	0	72	56.3	95.3	75.8	60	0.948	0.937	0.511	0.173	0.921	0.969	0.837	0.834	0.864	0.86	0.146	0.983	0.198	0.748	0.302
Cereals	Wheat (bread)	g1 - environmental	Y	3728	15	3743	57.7	92.3	75	-	0.97	0.974	0.496	0.225	0.889	0.937	0.689	0.67	0.864	0.774	0.156	0.98	0.025	0.837	0.336
Cereals	Wheat (bread)	g2 - environmental	Y	3427	1	3428	53	87.5	70.3	-	0.987	0.992	0.495	0.212	0.949	0.954	0.779	0.765	0.884	0.826	0.155	0.954	0.033	0.872	0.293
Cereals	Wheat (bread)	g3 - environmental	Y	1167	1	1168	60.3	88.3	74.3	-	0.989	0.989	0.5	0.17	0.934	0.963	0.798	0.789	0.857	0.741	0.155	0.995	0.034	0.837	0.263
Cereals	Wheat (bread)	g1 - genetic	N	1722	1	1723	40.721	77.901	59.311	66	0.978	0.976	0.502	0.255	0.908	0.953	0.75	0.738	0.84	0.812	0.129	0.971	0.034	0.737	0.272
Cereals	Wheat (bread)	g3 - genetic	N	20231	18	20249	52.968	86.003	69.486	90.88	0.988	0.994	0.494	0.193	0.947	0.958	0.789	0.777	0.806	0.755	0.142	0.958	0.028	0.706	0.258
Cereals	Wheat (bread)	g4 - genetic	N	6147	0	6147	86.068	96.861	91.465	70.93	0.988	0.99	0.498	0.233	0.942	0.957	0.783	0.771	0.962	0.968	0.31	0.968	0.147	0.95	0.273
Cereals	Wheat (bread)	g5 - genetic	N	1904	0	1904	64.25	88.87	76.56	54.54	0.977	0.98	0.498	0.239	0.9	0.933	0.685	0.664	0.763	0.688	0.154	0.907	0.061	0.694	0.276
Cereals	Wheat (bread)	g6 - genetic	N	388	0	388	16.661	74.475	45.568	5	0.963	0.954	0.508	0.311	0.88	0.937	0.684	0.666	0.735	0.711	0.074	0.77	0.013	0.722	0.341
Cereals	Wheat (bread)	g7 - genetic	N	7909	11	7920	21.454	85.203	53.329	64.23	0.963	0.962	0.501	0.275	0.878	0.917	0.633	0.605	0.862	0.791	0.065	0.962	0.018	0.833	0.381
Cereals	Wheat (bread)	g8 - genetic	N	79	0	79	12.234	73.856	43.045	0	0.927	0.919	0.508	0.356	0.651	0.946	0.551	0.547	0.806	0.777	0.069	0.875	0.022	0.767	0.425
Cereals	Wheat (bread)	g10 - genetic	N	26	0	26	3.56	27.57	15.565	0	0.86	0.804	0.556	0.395	0.583	0.942	0.492	0.475	0.713	0.695	0.07	0.764	0.015	0.681	0.042
Cereals	Wheat (bread)	g11 - genetic	N	1005	0	1005	30.681	63.221	46.951	26.08	0.944	0.927	0.517	0.335	0.823	0.905	0.566	0.536	0.793	0.782	0.106	0.878	0.038	0.718	0.236
Cereals	Wheat (durum)	g1 - environmental	Y	1417	197	1614	37.4	78.6	58	-	0.967	0.964	0.503	0.235	0.898	0.924	0.661	0.634	0.828	0.76	0.1	0.956	0.04	0.767	0.28
Cereals	Wheat (durum)	g2 - environmental	Y	2131	23	2154	50.6	85.4	68	-	0.986	0.99	0.496	0.208	0.939	0.955	0.774	0.761	0.903	0.841	0.104	0.978	0.036	0.89	0.252
Cereals	Wheat (durum)	g3 - environmental	Y	820	5	825	81.5	96.8	89.2	-	0.992	0.991	0.501	0.215	0.95	0.985	0.896	0.894	0.864	0.683	0.196	0.999	0.181	0.909	0.306
Cereals	Wheat (durum)	g1 - genetic	N	3223	2	3225	84.122	94.844	89.483	58.1	0.985	0.983	0.502	0.192	0.921	0.957	0.816	0.811	0.877	0.705	0.217	0.997	0.106	0.93	0.28
Cereals	Wheat (durum)	g2 - genetic	N	3421	7	3428	66.646	88.55	77.598	79.61	0.978	0.981	0.497	0.311	0.914	0.962	0.854	0.853	0.921	0.872	0.211	0.989	0.136	0.903	0.292
Cereals	Wheat (durum)	g3 - genetic	N	3534	118	3652	43.055	83.282	63.169	65.08	0.977	0.98	0.498	0.328	0.909	0.95	0.812	0.808	0.863	0.792	0.122	0.982	0.041	0.813	0.327
Cereals	Wheat (durum)	g4- genetic	N	4614	768	5382	53.69	90.119	71.905	78.94	0.974	0.969	0.505	0.21	0.907	0.918	0.654	0.624	0.867	0.822	0.131	0.973	0.051	0.804	0.328
Pulses	Chickpea	desi	Y	2225	2	2227	77.1	95.4	86.3	80.97	0.949	0.961	0.488	0.352	0.862	0.905	0.683	0.672	0.879	0.76	0.374	0.996	0.142	0.882	0.313
Pulses	Chickpea	kabuli	Y	2548	0	2548	52.1	86.6	69.4	85.71	0.964	0.975	0.489	0.284	0.894	0.923	0.734	0.724	0.915	0.851	0.162	0.994	0.05	0.9	0.327
Pulses	Common bean	andean	Y	889	79	968	63.9	78.5	71.2	88.3	0.974	0.98	0.493	0.26	0.885	0.946	0.717	0.704	0.831	0.726	0.144	0.978	0.065	0.79	0.223
Pulses	Common bean	mesoamerican	Y	2307	404	2711	88.6	98.2	93.4	85	0.997	0.998	0.498	0.221	0.97	0.983	0.901	0.899	0.891	0.8	0.176	1	0.403	0.872	0.34
Pulses	Cowpea	g1	Y	1796	8	1804	38.6	80	59.3	83.44	0.97	0.981	0.49	0.246	0.909	0.92	0.704	0.686	0.892	0.786	0.106	0.972	0.026	0.918	0.302
Pulses	Cowpea	g2	Y	2397	29	2426	56.8	88.9	72.9	74.8	0.94	0.96	0.48	0.365	0.837	0.898	0.629	0.611	0.784	0.656	0.129	0.966	0.035	0.73	0.273
Pulses	Faba bean	all	Y	3747	248	3995	36.5	82.5	59.5	-	0.979	0.987	0.492	0.246	0.92	0.932	0.697	0.673	0.82	0.734	0.08	0.966	0.013	0.759	0.274
Pulses	Grasspea	all	Y	813	70	883	42.5	90.7	66.6	-	0.979	0.979	0.5	0.238	0.911	0.94	0.711	0.692	0.845	0.779	0.114	0.919	0.024	0.837	0.375
Pulses	Groundnut	fastigiata	Y	1492	38	1530	37.1	79.3	58.2	85.67	0.928	0.923	0.505	0.37	0.793	0.913	0.622	0.611	0.835	0.799	0.101	0.983	0.04	0.723	0.309
Pulses	Groundnut	hypogaea	Y	981	27	1008	23.6	70.9	47.3	61.79	0.918	0.939	0.479	0.343	0.824	0.856	0.536	0.503	0.791	0.713	0.063	0.956	0.026	0.704	0.298
Pulses	Lentil	g1	Y	2420	48	2468	67.7	92.6	80.2	-	0.956	0.967	0.489	0.346	0.857	0.925	0.73	0.725	0.923	0.811	0.245	0.985	0.06	0.971	0.362
Pulses	Lentil	g2	Y	572	1	573	42.8	89.6	66.2	-	0.988	0.991	0.497	0.216	0.928	0.956	0.801	0.793	0.832	0.737	0.107	0.965	0.021	0.795	0.323
Pulses	Pea	arvense	Y	992	359	1351	25.7	73.6	49.7	94.59	0.94	0.936	0.505	0.274	0.841	0.895	0.563	0.527	0.791	0.791	0.079	0.87	0.018	0.712	0.279
Pulses	Pea	sativum	Y	899	220	1119	33.6	81.7	57.7	81.73	0.971	0.971	0.499	0.259	0.883	0.931	0.67	0.648	0.835	0.782	0.108	0.954	0.024	0.768	0.313
Pulses	Pigeonpea	all	Y	1369	14	1383	47.2	88.4	67.8	-	0.936	0.951	0.485	0.304	0.857	0.888	0.596	0.566	0.879	0.834	0.147	0.983	0.065	0.82	0.37
Starchy roots, tubers, and fruits	Banana and plantain	all	Y	314	0	314	71.3	91.8	81.6	-	0.957	0.97	0.488	0.31	0.818	0.926	0.636	0.622	0.913	0.899	0.436	0.97	0.063	0.871	0.33
Starchy roots, tubers, and fruits	Breadfruit	all	Y	397	188	585	68.1	95.1	81.6	-	0.912081	0.912331	0.499749	0.3648	0.793513	0.853648	0.460471	0.412782	0.8104	0.7076	0.511	0.9848	0.0874	0.7388	0.3614
Starchy roots, tubers, and fruits	Cassava	g1	Y	265	38	303	32.3	81	56.7	-	0.987	0.987	0.5	0.259	0.909	0.97	0.834	0.831	0.769	0.659	0.081	0.908	0.017	0.741	0.287
Starchy roots, tubers, and fruits	Cassava	g2	Y	280	54	334	43.1	78.8	61	-	0.959	0.97	0.489	0.316	0.886	0.902	0.669	0.649	0.889	0.79	0.122	0.956	0.024	0.921	0.311
Starchy roots, tubers, and fruits	Cassava	g3	Y	336	72	408	40.5	83.2	61.9	-	0.985	0.978	0.506	0.29	0.901	0.95	0.78	0.774	0.776	0.706	0.065	0.823	0.019	0.799	0.292
Starchy roots, tubers, and fruits	Cassava	g4	Y	842	211	1053	37.4	79.2	58.3	-	0.972	0.964	0.509	0.31	0.892	0.933	0.736	0.726	0.892	0.812	0.059	0.988	0.025	0.876	0.29
Starchy roots, tubers, and fruits	Potato (Hawkes)	others	N	109	0	109	32.6	70.5	51.6	50	0.97	0.974	0.496	0.351	0.838	0.944	0.748	0.746	0.854	0.827	0.093	0.973	0.064	0.761	0.316
Starchy roots, tubers, and fruits	Potato (Hawkes)	phureja	N	131	6	137	63.8	90.4	77.1	54.76	0.992	0.991	0.501	0.223	0.941	0.95	0.81	0.798	0.862	0.837	0.117	0.895	0.11	0.853	0.348
Starchy roots, tubers, and fruits	Potato (Hawkes)	stenotomum	N	220	0	220	57.6	82.5	70.1	51.52	0.988	0.99	0.497	0.331	0.916	0.954	0.825	0.822	0.791	0.692	0.116	0.929	0.145	0.751	0.274
Starchy roots, tubers, and fruits	Potato (Hawkes)	tuberosum	N	1170	111	1281	66.5	92.9	79.7	52.09	0.979	0.984	0.495	0.259	0.924	0.955	0.832	0.829	0.874	0.757	0.13	0.97	0.091	0.894	0.33
Starchy roots, tubers, and fruits	Potato (Spooner)	ajanhuiri	Y	55	0	55	22.6	57.3	40	49.88	0.969	0.967	0.502	0.435	0.801	0.961	0.761	0.751	0.815	0.643	0.091	0.935	0.047	0.866	0.292
Starchy roots, tubers, and fruits	Potato (Spooner)	tuberosum_andigenum	Y	1136	11	1147	60.4	85.8	73.1	78.26	0.992	0.997	0.495	0.238	0.961	0.963	0.875	0.872	0.845	0.706	0.111	0.956	0.103	0.875	0.274
Starchy roots, tubers, and fruits	Potato (Spooner)	tuberosum_chilotanum	Y	238	105	343	35.5	69.6	52.6	82.58	0.94	0.934	0.506	0.32	0.831	0.915	0.683	0.675	0.818	0.789	0.127	0.976	0.043	0.689	0.259
Starchy roots, tubers, and fruits	Sweetpotato	Northern_lineage	Y	259	98	357	70.9	92.9	81.9	98.25	0.993	0.995	0.497	0.22	0.939	0.967	0.815	0.807	0.914	0.853	0.315	0.964	0.085	0.925	0.229
Starchy roots, tubers, and fruits	Sweetpotato	Southern_lineage	Y	1255	445	1700	55	84.2	69.6	99.64	0.946	0.961	0.485	0.316	0.825	0.915	0.592	0.568	0.85	0.744	0.11	0.991	0.078	0.815	0.278
Starchy roots, tubers, and fruits	Taro	all	Y	958	0	958	59	80.6	69.8	-	0.892	0.88	0.512	0.369	0.796	0.826	0.423	0.366	0.893	0.93	0.279	0.951	0.035	0.797	0.216
Starchy roots, tubers, and fruits	Yam	enantiophyllum	Y	674	492	1166	37.8	62.8	50.3	94.44	0.954	0.967	0.487	0.294	0.865	0.893	0.607	0.578	0.829	0.746	0.073	0.959	0.014	0.783	0.185
Starchy roots, tubers, and fruits	Yam	lasiophyton	Y	117	71	188	28.2	60.7	44.5	34	0.841	0.845	0.496	0.381	0.676	0.852	0.414	0.388	0.8	0.781	0.12	0.912	0.064	0.706	0.247
Starchy roots, tubers, and fruits	Yam	opsophyton	Y	201	166	367	20.9	44	32.5	18.45	0.875	0.859	0.515	0.394	0.738	0.852	0.462	0.433	0.784	0.728	0.085	0.857	0.03	0.767	0.157
Starchy roots, tubers, and fruits	Yam	macrogynodium	Y	42	81	123	54	87.9	71	-	0.841	0.814	0.526	0.452	0.668	0.849	0.442	0.426	0.886	0.906	0.151	0.854	0.107	0.897	0.345

## Sheet: SI Table 3 List of predictors
No.	Variable name	Variable type	Description	Units	Source
1	bio_1	Climatic	Annual mean temperature	ºC	Fick and Hijmans (2017)
2	bio_2	Climatic	Mean Diurnal Range	ºC	Fick and Hijmans (2017)
3	bio_3	Climatic	Isothermality	–	Fick and Hijmans (2017)
4	bio_4	Climatic	Temperature Seasonality	ºC	Fick and Hijmans (2017)
5	bio_5	Climatic	Max Temperature of Warmest Month	ºC	Fick and Hijmans (2017)
6	bio_6	Climatic	Min Temperature of Coldest Month	ºC	Fick and Hijmans (2017)
7	bio_7	Climatic	Temperature Annual Range	ºC	Fick and Hijmans (2017)
8	bio_8	Climatic	Mean Temperature of Wettest Quarter	ºC	Fick and Hijmans (2017)
9	bio_9	Climatic	Mean Temperature of Driest Quarter	ºC	Fick and Hijmans (2017)
10	bio_10	Climatic	Mean Temperature of Warmest Quarter	ºC	Fick and Hijmans (2017)
11	bio_11	Climatic	Mean Temperature of Coldest Quarter	ºC	Fick and Hijmans (2017)
12	bio_12	Climatic	Total annual precipitation	mm	Fick and Hijmans (2017)
13	bio_13	Climatic	Precipitation of Wettest Month	mm	Fick and Hijmans (2017)
14	bio_14	Climatic	Precipitation of Driest Month	mm	Fick and Hijmans (2017)
15	bio_15	Climatic	Precipitation Seasonality	mm	Fick and Hijmans (2017)
16	bio_16	Climatic	Precipitation of Wettest Quarter	mm	Fick and Hijmans (2017)
17	bio_17	Climatic	Precipitation of Driest Quarter	mm	Fick and Hijmans (2017)
18	bio_18	Climatic	Precipitation of Warmest Quarter	mm	Fick and Hijmans (2017)
19	bio_19	Climatic	Precipitation of Coldest Quarter	mm	Fick and Hijmans (2017)
20	srad	Climatic	Median annual solar radiation	kJ m-2	Fick and Hijmans (2017)
21	wspd	Climatic	Median annual wind speed	m s-1	Fick and Hijmans (2017)
22	wvap	Climatic	Median annual water vapor pressure	kPa	Fick and Hijmans (2017)
23	alt	Topographic	Elevation above sea level	m	Reuter et al. (2007); Jarvis et al. (2008)
24	PETa	Climatic	Annual potential evapotranspiration	mm	Title and Bemmels (2018)
25	thorn	Climatic	Thornthwaite aridity index	–	Title and Bemmels (2018)
26	moist	Climatic	A metric of relative wetness and aridity	–	Title and Bemmels (2018)
27	conti	Climatic	Average temp. of warmest month - average temp. of coldest month	ºC	Title and Bemmels (2018)
28	ember	Climatic	Emberger's pluviothermic quotient	–	Title and Bemmels (2018)
29	gdd0	Climatic	Sum of mean monthly temperature for months with mean temperature greater than 0ºC multiplied by number of days	ºC	Title and Bemmels (2018)
30	gdd5	Climatic	Sum of mean monthly temperature for months with mean temperature greater than 5ºC multiplied by number of days	ºC	Title and Bemmels (2018)
31	t10	Climatic	Count of the number of months with mean temp greater than 10ºC	months	Title and Bemmels (2018)
32	tminwq	Climatic	Minimum temperature of warmest quarter	ºC	Title and Bemmels (2018)
33	tmaxcq	Climatic	Maximum temperature of coldest quarter	ºC	Title and Bemmels (2018)
34	PETcq	Climatic	Mean monthly PET of coldest quarter	mm	Title and Bemmels (2018)
35	PETdq	Climatic	Mean monthly PET of driest quarter	mm	Title and Bemmels (2018)
36	PETs	Climatic	Monthly variability in potential evapotranspiration	mm	Title and Bemmels (2018)
37	PETwaq	Climatic	Mean monthly PET of warmest quarter	mm	Title and Bemmels (2018)
38	PETweq	Climatic	Mean monthly PET of wettest quarter	mm	Title and Bemmels (2018)
39	therm	Climatic	Compensated thermicity index	ºC	Title and Bemmels (2018)
40	drym	Climatic	Maximum consecutive number of dry months	months	Ramirez-Villegas et al. (2020)
41	urban	Evolutionary history	Distance to human settlements 3700 BC to AD 1500	km	Reba et al. (2016)
42	distgp1	Evolutionary history	Geographic distance to the primary genepool wild relatives	km	Ramirez-Villegas et al. (2020)
43	popdens	Socioeconomic	Population density	cap km-2	CIESIN (2018)
44	rivers	Socioeconomic	Distance to rivers	km	Natural Earth (2019); Ramirez-Villegas et al. (2020)
45	irri	Socioeconomic	Irrigation	fraction	Siebert et al. (2013)
46	access	Socioeconomic	Travel time to major (>50,000 inhabitants) cities	hour	Weiss et al. (2018); Nelson (2008)
47	ethnic	Socioeconomic	Geographic distribution of ethnic groups	–	Weidman et al. (2010)
48	aharv	Socioeconomic	Harvested area	ha	You et al. (2017)
49	prod	Socioeconomic	Production	ton	You et al. (2017)
50	yield	Socioeconomic	Yield	ton ha-1	You et al. (2017)

## Sheet: SI Table 4 Predictors and wheth
Crop type	Crop	Landrace group	Included in final analysis	bio_1	bio_2	bio_3	bio_4	bio_5	bio_6	bio_7	bio_8	bio_9	bio_10	bio_11	bio_12	bio_13	bio_14	bio_15	bio_16	bio_17	bio_18	bio_19	srad	wspd	wvap	alt	PETa	thorn	moist	conti	ember	gdd0	gdd5	t10	tminwq	tmaxcq	PETcq	PETdq	PETs	PETwaq	PETweq	therm	drym	urban	distgp1	popdens	rivers	irri	access
Cereals	Barley	Spring	N	FALSE	TRUE	FALSE	FALSE	FALSE	FALSE	FALSE	TRUE	TRUE	FALSE	FALSE	FALSE	TRUE	TRUE	TRUE	FALSE	FALSE	TRUE	TRUE	TRUE	TRUE	TRUE	TRUE	FALSE	FALSE	FALSE	FALSE	FALSE	FALSE	FALSE	TRUE	FALSE	FALSE	FALSE	TRUE	FALSE	TRUE	TRUE	FALSE	TRUE	TRUE	TRUE	TRUE	TRUE	TRUE	TRUE
Cereals	Barley	Winter	N	FALSE	TRUE	FALSE	TRUE	FALSE	FALSE	FALSE	FALSE	TRUE	FALSE	FALSE	FALSE	TRUE	TRUE	TRUE	FALSE	FALSE	TRUE	TRUE	TRUE	TRUE	TRUE	TRUE	FALSE	FALSE	FALSE	FALSE	FALSE	FALSE	FALSE	TRUE	FALSE	FALSE	FALSE	TRUE	FALSE	TRUE	TRUE	FALSE	TRUE	TRUE	TRUE	TRUE	TRUE	TRUE	TRUE
Cereals	Barley	Covered_grains	Y	FALSE	TRUE	FALSE	TRUE	FALSE	FALSE	FALSE	FALSE	TRUE	FALSE	FALSE	FALSE	TRUE	TRUE	TRUE	FALSE	FALSE	TRUE	TRUE	FALSE	TRUE	TRUE	TRUE	FALSE	FALSE	FALSE	FALSE	FALSE	FALSE	FALSE	TRUE	FALSE	FALSE	FALSE	TRUE	FALSE	TRUE	TRUE	FALSE	TRUE	TRUE	TRUE	TRUE	TRUE	TRUE	TRUE
Cereals	Barley	Naked_grains	Y	FALSE	TRUE	FALSE	FALSE	FALSE	FALSE	FALSE	FALSE	TRUE	FALSE	FALSE	FALSE	TRUE	TRUE	TRUE	FALSE	FALSE	TRUE	TRUE	TRUE	TRUE	TRUE	FALSE	FALSE	FALSE	FALSE	FALSE	FALSE	FALSE	FALSE	TRUE	FALSE	FALSE	FALSE	TRUE	FALSE	TRUE	TRUE	FALSE	TRUE	TRUE	TRUE	TRUE	TRUE	TRUE	TRUE
Cereals	Barley	Six_rowed	N	FALSE	TRUE	FALSE	FALSE	FALSE	FALSE	FALSE	FALSE	TRUE	FALSE	FALSE	FALSE	TRUE	TRUE	TRUE	FALSE	FALSE	TRUE	TRUE	TRUE	TRUE	TRUE	TRUE	FALSE	FALSE	FALSE	FALSE	FALSE	FALSE	FALSE	TRUE	FALSE	FALSE	FALSE	TRUE	FALSE	TRUE	TRUE	FALSE	TRUE	TRUE	TRUE	TRUE	TRUE	TRUE	TRUE
Cereals	Barley	Two_rowed	N	FALSE	TRUE	FALSE	TRUE	FALSE	FALSE	FALSE	FALSE	TRUE	FALSE	FALSE	FALSE	TRUE	TRUE	TRUE	FALSE	FALSE	TRUE	TRUE	TRUE	TRUE	TRUE	TRUE	FALSE	FALSE	FALSE	FALSE	FALSE	FALSE	FALSE	TRUE	FALSE	FALSE	FALSE	TRUE	FALSE	TRUE	TRUE	FALSE	TRUE	TRUE	TRUE	TRUE	TRUE	TRUE	TRUE
Cereals	Finger millet	Compacta	Y	FALSE	TRUE	TRUE	FALSE	FALSE	FALSE	FALSE	TRUE	FALSE	FALSE	FALSE	FALSE	TRUE	TRUE	TRUE	FALSE	FALSE	TRUE	TRUE	TRUE	FALSE	TRUE	TRUE	FALSE	TRUE	FALSE	FALSE	FALSE	FALSE	FALSE	TRUE	FALSE	FALSE	TRUE	TRUE	FALSE	TRUE	TRUE	FALSE	TRUE	TRUE	FALSE	TRUE	TRUE	TRUE	TRUE
Cereals	Finger millet	Elongata	Y	FALSE	TRUE	TRUE	FALSE	FALSE	FALSE	FALSE	TRUE	FALSE	FALSE	FALSE	FALSE	TRUE	TRUE	TRUE	FALSE	FALSE	TRUE	TRUE	TRUE	FALSE	TRUE	TRUE	FALSE	TRUE	FALSE	FALSE	FALSE	FALSE	FALSE	TRUE	FALSE	FALSE	TRUE	TRUE	FALSE	TRUE	TRUE	FALSE	TRUE	TRUE	FALSE	TRUE	TRUE	TRUE	TRUE
Cereals	Finger millet	Plana	Y	FALSE	TRUE	TRUE	FALSE	FALSE	FALSE	FALSE	TRUE	FALSE	FALSE	FALSE	FALSE	TRUE	TRUE	TRUE	FALSE	FALSE	TRUE	TRUE	TRUE	FALSE	TRUE	TRUE	FALSE	TRUE	FALSE	FALSE	FALSE	FALSE	FALSE	TRUE	FALSE	TRUE	FALSE	TRUE	FALSE	TRUE	TRUE	FALSE	TRUE	TRUE	FALSE	TRUE	TRUE	TRUE	TRUE
Cereals	Finger millet	Vulgaris	Y	FALSE	TRUE	TRUE	FALSE	FALSE	FALSE	FALSE	TRUE	TRUE	FALSE	FALSE	FALSE	TRUE	TRUE	TRUE	FALSE	FALSE	TRUE	TRUE	TRUE	FALSE	TRUE	TRUE	FALSE	TRUE	FALSE	FALSE	FALSE	FALSE	FALSE	TRUE	FALSE	FALSE	TRUE	TRUE	FALSE	TRUE	TRUE	FALSE	TRUE	TRUE	FALSE	TRUE	TRUE	TRUE	TRUE
Cereals	Maize	hiand	Y	FALSE	TRUE	TRUE	FALSE	FALSE	FALSE	FALSE	FALSE	FALSE	FALSE	FALSE	FALSE	TRUE	TRUE	TRUE	FALSE	FALSE	TRUE	TRUE	TRUE	FALSE	TRUE	TRUE	FALSE	TRUE	FALSE	FALSE	TRUE	FALSE	FALSE	FALSE	TRUE	FALSE	FALSE	TRUE	FALSE	TRUE	TRUE	FALSE	TRUE	TRUE	TRUE	TRUE	TRUE	TRUE	TRUE
Cereals	Maize	himex	Y	FALSE	TRUE	TRUE	FALSE	FALSE	FALSE	FALSE	FALSE	FALSE	FALSE	FALSE	FALSE	TRUE	TRUE	TRUE	FALSE	FALSE	TRUE	TRUE	TRUE	FALSE	TRUE	TRUE	FALSE	TRUE	FALSE	FALSE	TRUE	FALSE	FALSE	FALSE	TRUE	FALSE	FALSE	TRUE	FALSE	TRUE	TRUE	FALSE	TRUE	TRUE	TRUE	TRUE	TRUE	TRUE	TRUE
Cereals	Maize	lomam	Y	FALSE	TRUE	TRUE	FALSE	FALSE	FALSE	FALSE	TRUE	FALSE	FALSE	FALSE	FALSE	TRUE	TRUE	TRUE	FALSE	FALSE	TRUE	TRUE	TRUE	FALSE	TRUE	TRUE	FALSE	TRUE	FALSE	FALSE	TRUE	FALSE	FALSE	FALSE	TRUE	FALSE	FALSE	TRUE	FALSE	TRUE	TRUE	FALSE	TRUE	TRUE	TRUE	TRUE	TRUE	TRUE	TRUE
Cereals	Maize	losam	Y	FALSE	TRUE	TRUE	FALSE	FALSE	FALSE	FALSE	TRUE	FALSE	FALSE	FALSE	FALSE	TRUE	TRUE	TRUE	FALSE	FALSE	TRUE	TRUE	TRUE	FALSE	TRUE	TRUE	FALSE	TRUE	FALSE	FALSE	TRUE	FALSE	FALSE	FALSE	TRUE	FALSE	FALSE	TRUE	FALSE	TRUE	TRUE	FALSE	TRUE	TRUE	TRUE	TRUE	TRUE	TRUE	TRUE
Cereals	Maize	otsam	Y	FALSE	TRUE	TRUE	FALSE	FALSE	FALSE	FALSE	TRUE	FALSE	FALSE	FALSE	FALSE	TRUE	TRUE	TRUE	FALSE	FALSE	TRUE	TRUE	TRUE	FALSE	TRUE	TRUE	FALSE	TRUE	FALSE	FALSE	TRUE	FALSE	FALSE	FALSE	TRUE	FALSE	FALSE	TRUE	FALSE	TRUE	TRUE	FALSE	TRUE	TRUE	TRUE	TRUE	TRUE	TRUE	TRUE
Cereals	Maize	usa	Y	FALSE	TRUE	FALSE	FALSE	FALSE	FALSE	FALSE	FALSE	FALSE	FALSE	FALSE	FALSE	FALSE	TRUE	TRUE	FALSE	FALSE	TRUE	TRUE	TRUE	FALSE	TRUE	TRUE	FALSE	TRUE	FALSE	TRUE	TRUE	FALSE	FALSE	FALSE	TRUE	FALSE	FALSE	TRUE	FALSE	TRUE	TRUE	FALSE	TRUE	TRUE	TRUE	TRUE	TRUE	TRUE	TRUE
Cereals	Maize	wemex	Y	FALSE	TRUE	TRUE	FALSE	FALSE	FALSE	FALSE	FALSE	FALSE	FALSE	FALSE	FALSE	TRUE	TRUE	TRUE	FALSE	FALSE	TRUE	TRUE	TRUE	FALSE	TRUE	TRUE	FALSE	TRUE	FALSE	FALSE	TRUE	FALSE	FALSE	FALSE	TRUE	FALSE	FALSE	TRUE	FALSE	TRUE	TRUE	FALSE	TRUE	TRUE	TRUE	TRUE	TRUE	TRUE	TRUE
Cereals	Maize	g1	Y	FALSE	TRUE	TRUE	FALSE	FALSE	FALSE	FALSE	FALSE	TRUE	FALSE	FALSE	FALSE	FALSE	TRUE	TRUE	FALSE	FALSE	TRUE	TRUE	TRUE	TRUE	TRUE	TRUE	FALSE	FALSE	FALSE	FALSE	FALSE	FALSE	FALSE	TRUE	TRUE	FALSE	FALSE	TRUE	FALSE	TRUE	TRUE	FALSE	TRUE	TRUE	FALSE	TRUE	TRUE	TRUE	TRUE
Cereals	Maize	g2	Y	FALSE	TRUE	TRUE	FALSE	FALSE	FALSE	FALSE	FALSE	FALSE	FALSE	FALSE	FALSE	TRUE	TRUE	TRUE	FALSE	FALSE	TRUE	TRUE	TRUE	FALSE	TRUE	TRUE	FALSE	TRUE	FALSE	FALSE	FALSE	FALSE	FALSE	TRUE	TRUE	FALSE	FALSE	TRUE	TRUE	FALSE	TRUE	FALSE	TRUE	TRUE	FALSE	TRUE	TRUE	TRUE	TRUE
Cereals	Maize	g3	Y	FALSE	TRUE	TRUE	FALSE	FALSE	FALSE	FALSE	TRUE	TRUE	FALSE	FALSE	FALSE	TRUE	TRUE	TRUE	FALSE	FALSE	TRUE	TRUE	TRUE	FALSE	TRUE	TRUE	TRUE	TRUE	FALSE	FALSE	FALSE	FALSE	FALSE	TRUE	TRUE	FALSE	FALSE	TRUE	FALSE	FALSE	TRUE	FALSE	TRUE	TRUE	FALSE	TRUE	TRUE	TRUE	TRUE
Cereals	Maize	g4	Y	FALSE	TRUE	TRUE	FALSE	FALSE	FALSE	FALSE	TRUE	FALSE	FALSE	FALSE	FALSE	TRUE	TRUE	TRUE	FALSE	FALSE	TRUE	TRUE	TRUE	FALSE	TRUE	FALSE	FALSE	TRUE	FALSE	FALSE	FALSE	FALSE	FALSE	TRUE	FALSE	FALSE	TRUE	TRUE	TRUE	FALSE	TRUE	FALSE	TRUE	TRUE	FALSE	TRUE	TRUE	TRUE	TRUE
Cereals	Pearl millet	g1	Y	FALSE	TRUE	TRUE	FALSE	FALSE	FALSE	FALSE	TRUE	TRUE	FALSE	FALSE	FALSE	TRUE	TRUE	TRUE	FALSE	FALSE	TRUE	TRUE	TRUE	FALSE	TRUE	TRUE	FALSE	TRUE	FALSE	FALSE	FALSE	FALSE	FALSE	TRUE	FALSE	TRUE	FALSE	TRUE	FALSE	TRUE	TRUE	FALSE	TRUE	TRUE	FALSE	TRUE	TRUE	TRUE	TRUE
Cereals	Pearl millet	g2	Y	FALSE	TRUE	TRUE	FALSE	FALSE	FALSE	FALSE	TRUE	TRUE	FALSE	FALSE	FALSE	TRUE	TRUE	TRUE	FALSE	FALSE	TRUE	TRUE	TRUE	FALSE	TRUE	TRUE	FALSE	TRUE	FALSE	FALSE	FALSE	FALSE	FALSE	TRUE	FALSE	FALSE	TRUE	TRUE	FALSE	TRUE	TRUE	FALSE	TRUE	TRUE	FALSE	TRUE	TRUE	TRUE	TRUE
Cereals	Pearl millet	g3	Y	FALSE	TRUE	TRUE	FALSE	FALSE	FALSE	FALSE	TRUE	TRUE	FALSE	FALSE	FALSE	TRUE	TRUE	TRUE	FALSE	FALSE	TRUE	TRUE	TRUE	FALSE	TRUE	TRUE	FALSE	TRUE	FALSE	FALSE	FALSE	FALSE	FALSE	TRUE	FALSE	TRUE	FALSE	TRUE	FALSE	TRUE	TRUE	FALSE	TRUE	TRUE	FALSE	TRUE	TRUE	TRUE	TRUE
Cereals	Pearl millet	g4	Y	FALSE	TRUE	TRUE	FALSE	FALSE	FALSE	FALSE	TRUE	TRUE	FALSE	FALSE	FALSE	TRUE	TRUE	TRUE	FALSE	FALSE	TRUE	TRUE	TRUE	FALSE	TRUE	TRUE	FALSE	TRUE	FALSE	FALSE	FALSE	FALSE	FALSE	TRUE	FALSE	FALSE	TRUE	TRUE	FALSE	TRUE	TRUE	FALSE	TRUE	TRUE	FALSE	TRUE	TRUE	TRUE	TRUE
Cereals	Pearl millet	g5	Y	FALSE	TRUE	TRUE	FALSE	FALSE	FALSE	FALSE	TRUE	TRUE	FALSE	FALSE	FALSE	TRUE	TRUE	TRUE	FALSE	FALSE	TRUE	TRUE	TRUE	FALSE	TRUE	TRUE	FALSE	TRUE	FALSE	FALSE	FALSE	FALSE	FALSE	TRUE	FALSE	FALSE	TRUE	TRUE	FALSE	TRUE	TRUE	FALSE	TRUE	TRUE	FALSE	TRUE	TRUE	TRUE	TRUE
Cereals	Rice (Africa - glaberrima)	K2	Y	FALSE	TRUE	TRUE	FALSE	FALSE	FALSE	FALSE	FALSE	FALSE	FALSE	FALSE	FALSE	TRUE	TRUE	TRUE	FALSE	FALSE	TRUE	TRUE	TRUE	FALSE	TRUE	TRUE	FALSE	TRUE	FALSE	FALSE	FALSE	FALSE	FALSE	FALSE	TRUE	FALSE	TRUE	TRUE	TRUE	FALSE	TRUE	FALSE	TRUE	TRUE	TRUE	TRUE	TRUE	TRUE	TRUE
Cereals	Rice (Africa - glaberrima)	K4	Y	FALSE	TRUE	TRUE	FALSE	FALSE	FALSE	FALSE	FALSE	FALSE	FALSE	FALSE	FALSE	TRUE	TRUE	TRUE	FALSE	FALSE	TRUE	TRUE	TRUE	FALSE	TRUE	TRUE	FALSE	TRUE	FALSE	FALSE	FALSE	FALSE	FALSE	FALSE	FALSE	FALSE	TRUE	TRUE	TRUE	FALSE	TRUE	FALSE	TRUE	TRUE	TRUE	TRUE	TRUE	TRUE	TRUE
Cereals	Rice (Africa - glaberrima)	K5	Y	FALSE	TRUE	TRUE	FALSE	FALSE	FALSE	FALSE	FALSE	FALSE	FALSE	FALSE	FALSE	TRUE	TRUE	TRUE	FALSE	FALSE	TRUE	TRUE	TRUE	FALSE	TRUE	TRUE	FALSE	TRUE	FALSE	FALSE	FALSE	FALSE	FALSE	FALSE	TRUE	FALSE	FALSE	TRUE	TRUE	FALSE	TRUE	FALSE	TRUE	TRUE	TRUE	TRUE	TRUE	TRUE	TRUE
Cereals	Rice (Africa - glaberrima)	others	Y	FALSE	TRUE	TRUE	FALSE	FALSE	FALSE	FALSE	FALSE	FALSE	FALSE	FALSE	FALSE	TRUE	TRUE	TRUE	FALSE	FALSE	TRUE	TRUE	TRUE	FALSE	TRUE	TRUE	FALSE	TRUE	FALSE	FALSE	FALSE	FALSE	FALSE	FALSE	TRUE	FALSE	FALSE	TRUE	TRUE	FALSE	TRUE	FALSE	TRUE	TRUE	TRUE	TRUE	TRUE	TRUE	TRUE
Cereals	Rice (Asia)	aromatic	Y	FALSE	TRUE	FALSE	FALSE	FALSE	FALSE	FALSE	FALSE	TRUE	FALSE	FALSE	FALSE	TRUE	TRUE	FALSE	FALSE	FALSE	TRUE	TRUE	TRUE	FALSE	TRUE	TRUE	FALSE	FALSE	FALSE	FALSE	FALSE	FALSE	FALSE	TRUE	FALSE	FALSE	TRUE	TRUE	FALSE	FALSE	TRUE	FALSE	TRUE	TRUE	TRUE	TRUE	TRUE	TRUE	TRUE
Cereals	Rice (Asia)	aus	Y	FALSE	TRUE	TRUE	FALSE	FALSE	FALSE	FALSE	FALSE	FALSE	FALSE	FALSE	FALSE	TRUE	TRUE	TRUE	FALSE	FALSE	TRUE	TRUE	TRUE	FALSE	TRUE	TRUE	FALSE	FALSE	FALSE	FALSE	FALSE	FALSE	FALSE	FALSE	FALSE	FALSE	FALSE	TRUE	FALSE	FALSE	TRUE	FALSE	TRUE	TRUE	TRUE	TRUE	TRUE	TRUE	TRUE
Cereals	Rice (Asia)	indica	Y	FALSE	TRUE	FALSE	FALSE	FALSE	FALSE	FALSE	TRUE	TRUE	FALSE	FALSE	FALSE	TRUE	TRUE	FALSE	FALSE	FALSE	TRUE	TRUE	TRUE	FALSE	TRUE	TRUE	FALSE	FALSE	FALSE	FALSE	FALSE	FALSE	FALSE	TRUE	TRUE	FALSE	TRUE	TRUE	FALSE	FALSE	TRUE	FALSE	TRUE	TRUE	TRUE	TRUE	TRUE	TRUE	TRUE
Cereals	Rice (Asia)	japonica	Y	FALSE	TRUE	TRUE	FALSE	FALSE	FALSE	FALSE	FALSE	FALSE	FALSE	FALSE	FALSE	TRUE	TRUE	FALSE	FALSE	FALSE	TRUE	TRUE	TRUE	FALSE	TRUE	TRUE	FALSE	FALSE	FALSE	FALSE	FALSE	FALSE	FALSE	FALSE	FALSE	FALSE	FALSE	TRUE	FALSE	TRUE	TRUE	FALSE	TRUE	TRUE	TRUE	TRUE	TRUE	TRUE	TRUE
Cereals	Sorghum	Bicolor	Y	FALSE	TRUE	TRUE	FALSE	FALSE	FALSE	FALSE	FALSE	TRUE	FALSE	FALSE	FALSE	TRUE	TRUE	TRUE	FALSE	FALSE	TRUE	TRUE	TRUE	FALSE	TRUE	TRUE	FALSE	TRUE	FALSE	FALSE	TRUE	FALSE	FALSE	TRUE	TRUE	FALSE	FALSE	TRUE	FALSE	TRUE	TRUE	FALSE	TRUE	TRUE	FALSE	TRUE	TRUE	TRUE	TRUE
Cereals	Sorghum	Caudatum	Y	FALSE	TRUE	FALSE	FALSE	FALSE	FALSE	FALSE	FALSE	TRUE	FALSE	FALSE	FALSE	TRUE	TRUE	TRUE	FALSE	FALSE	TRUE	TRUE	TRUE	FALSE	TRUE	TRUE	FALSE	TRUE	FALSE	FALSE	TRUE	FALSE	FALSE	TRUE	TRUE	FALSE	TRUE	TRUE	FALSE	TRUE	TRUE	FALSE	TRUE	TRUE	FALSE	TRUE	TRUE	TRUE	TRUE
Cereals	Sorghum	Durra	Y	FALSE	TRUE	TRUE	FALSE	FALSE	FALSE	FALSE	FALSE	TRUE	FALSE	FALSE	FALSE	TRUE	TRUE	TRUE	FALSE	FALSE	TRUE	TRUE	TRUE	FALSE	TRUE	TRUE	FALSE	TRUE	FALSE	FALSE	FALSE	FALSE	FALSE	TRUE	TRUE	FALSE	FALSE	TRUE	FALSE	TRUE	TRUE	FALSE	TRUE	TRUE	FALSE	TRUE	TRUE	TRUE	TRUE
Cereals	Sorghum	Guinea	Y	FALSE	TRUE	FALSE	FALSE	FALSE	FALSE	FALSE	FALSE	TRUE	FALSE	FALSE	FALSE	TRUE	TRUE	TRUE	FALSE	FALSE	TRUE	TRUE	TRUE	FALSE	TRUE	TRUE	FALSE	TRUE	FALSE	FALSE	FALSE	FALSE	FALSE	TRUE	TRUE	TRUE	FALSE	TRUE	FALSE	TRUE	TRUE	FALSE	TRUE	TRUE	FALSE	TRUE	TRUE	TRUE	TRUE
Cereals	Sorghum	Kafir	Y	FALSE	TRUE	FALSE	FALSE	FALSE	FALSE	FALSE	FALSE	TRUE	FALSE	FALSE	FALSE	FALSE	TRUE	TRUE	TRUE	FALSE	TRUE	TRUE	TRUE	FALSE	TRUE	TRUE	FALSE	TRUE	FALSE	FALSE	TRUE	FALSE	FALSE	TRUE	TRUE	FALSE	TRUE	TRUE	FALSE	TRUE	TRUE	FALSE	TRUE	TRUE	FALSE	TRUE	TRUE	TRUE	TRUE
Cereals	Wheat (bread)	g1 - environmental	Y	FALSE	TRUE	FALSE	FALSE	FALSE	FALSE	FALSE	TRUE	FALSE	FALSE	FALSE	FALSE	FALSE	TRUE	TRUE	FALSE	FALSE	TRUE	TRUE	FALSE	FALSE	TRUE	TRUE	FALSE	TRUE	FALSE	TRUE	TRUE	FALSE	TRUE	FALSE	TRUE	FALSE	FALSE	TRUE	TRUE	FALSE	TRUE	FALSE	TRUE	TRUE	TRUE	TRUE	TRUE	TRUE	TRUE
Cereals	Wheat (bread)	g2 - environmental	Y	FALSE	TRUE	FALSE	TRUE	FALSE	FALSE	FALSE	TRUE	FALSE	FALSE	FALSE	FALSE	TRUE	TRUE	TRUE	FALSE	FALSE	TRUE	TRUE	FALSE	TRUE	TRUE	TRUE	FALSE	TRUE	FALSE	FALSE	TRUE	FALSE	FALSE	FALSE	TRUE	FALSE	FALSE	TRUE	TRUE	FALSE	TRUE	FALSE	TRUE	TRUE	TRUE	TRUE	TRUE	TRUE	TRUE
Cereals	Wheat (bread)	g3 - environmental	Y	FALSE	TRUE	FALSE	FALSE	FALSE	FALSE	FALSE	FALSE	FALSE	FALSE	FALSE	FALSE	TRUE	TRUE	TRUE	FALSE	FALSE	TRUE	TRUE	FALSE	FALSE	TRUE	TRUE	FALSE	TRUE	TRUE	FALSE	FALSE	FALSE	FALSE	FALSE	TRUE	FALSE	FALSE	TRUE	TRUE	FALSE	TRUE	FALSE	TRUE	TRUE	TRUE	TRUE	TRUE	TRUE	TRUE
Cereals	Wheat (bread)	g1 - genetic	N	FALSE	TRUE	FALSE	TRUE	FALSE	FALSE	FALSE	FALSE	FALSE	FALSE	FALSE	FALSE	TRUE	TRUE	TRUE	FALSE	FALSE	TRUE	TRUE	FALSE	TRUE	TRUE	TRUE	FALSE	TRUE	FALSE	FALSE	FALSE	FALSE	FALSE	FALSE	TRUE	FALSE	FALSE	TRUE	TRUE	FALSE	TRUE	FALSE	TRUE	TRUE	TRUE	TRUE	TRUE	TRUE	TRUE
Cereals	Wheat (bread)	g10 - genetic	N	FALSE	TRUE	FALSE	TRUE	FALSE	FALSE	FALSE	TRUE	FALSE	FALSE	FALSE	FALSE	TRUE	TRUE	TRUE	FALSE	FALSE	FALSE	TRUE	FALSE	TRUE	TRUE	TRUE	FALSE	FALSE	FALSE	FALSE	TRUE	FALSE	FALSE	TRUE	TRUE	FALSE	FALSE	TRUE	TRUE	FALSE	TRUE	FALSE	TRUE	TRUE	TRUE	TRUE	TRUE	TRUE	TRUE
Cereals	Wheat (bread)	g11 - genetic	N	FALSE	TRUE	FALSE	FALSE	FALSE	FALSE	FALSE	FALSE	FALSE	FALSE	FALSE	FALSE	TRUE	TRUE	TRUE	FALSE	FALSE	TRUE	TRUE	TRUE	FALSE	TRUE	TRUE	FALSE	TRUE	FALSE	TRUE	FALSE	FALSE	FALSE	FALSE	TRUE	FALSE	FALSE	TRUE	FALSE	TRUE	TRUE	FALSE	TRUE	TRUE	TRUE	TRUE	TRUE	TRUE	TRUE
Cereals	Wheat (bread)	g3 - genetic	N	FALSE	TRUE	FALSE	FALSE	FALSE	FALSE	FALSE	TRUE	FALSE	FALSE	FALSE	FALSE	TRUE	TRUE	TRUE	FALSE	FALSE	TRUE	TRUE	FALSE	TRUE	TRUE	TRUE	FALSE	TRUE	FALSE	TRUE	FALSE	FALSE	FALSE	FALSE	FALSE	FALSE	FALSE	TRUE	TRUE	FALSE	TRUE	FALSE	TRUE	TRUE	TRUE	TRUE	TRUE	TRUE	TRUE
Cereals	Wheat (bread)	g4 - genetic	N	FALSE	TRUE	FALSE	FALSE	FALSE	FALSE	FALSE	TRUE	FALSE	FALSE	FALSE	FALSE	FALSE	TRUE	TRUE	FALSE	FALSE	TRUE	TRUE	TRUE	TRUE	TRUE	TRUE	FALSE	FALSE	FALSE	TRUE	TRUE	FALSE	FALSE	FALSE	TRUE	FALSE	FALSE	TRUE	TRUE	FALSE	TRUE	FALSE	TRUE	TRUE	TRUE	TRUE	TRUE	TRUE	TRUE
Cereals	Wheat (bread)	g5 - genetic	N	FALSE	TRUE	FALSE	TRUE	FALSE	FALSE	FALSE	TRUE	FALSE	FALSE	FALSE	FALSE	TRUE	TRUE	TRUE	FALSE	FALSE	TRUE	TRUE	TRUE	TRUE	TRUE	TRUE	FALSE	FALSE	FALSE	FALSE	FALSE	FALSE	FALSE	FALSE	TRUE	FALSE	FALSE	TRUE	FALSE	FALSE	TRUE	FALSE	TRUE	TRUE	TRUE	TRUE	TRUE	TRUE	TRUE
Cereals	Wheat (bread)	g6 - genetic	N	FALSE	TRUE	FALSE	FALSE	FALSE	FALSE	FALSE	TRUE	FALSE	FALSE	FALSE	FALSE	TRUE	TRUE	TRUE	FALSE	FALSE	TRUE	TRUE	TRUE	TRUE	TRUE	TRUE	FALSE	FALSE	FALSE	TRUE	TRUE	FALSE	FALSE	FALSE	TRUE	FALSE	FALSE	TRUE	TRUE	FALSE	TRUE	FALSE	TRUE	TRUE	TRUE	TRUE	TRUE	TRUE	TRUE
Cereals	Wheat (bread)	g7 - genetic	N	FALSE	TRUE	FALSE	FALSE	FALSE	FALSE	FALSE	TRUE	FALSE	FALSE	FALSE	FALSE	TRUE	TRUE	TRUE	FALSE	FALSE	TRUE	TRUE	FALSE	TRUE	TRUE	TRUE	FALSE	TRUE	FALSE	TRUE	FALSE	FALSE	FALSE	FALSE	FALSE	FALSE	FALSE	TRUE	TRUE	FALSE	TRUE	FALSE	TRUE	TRUE	TRUE	TRUE	TRUE	TRUE	TRUE
Cereals	Wheat (bread)	g8 - genetic	N	FALSE	TRUE	FALSE	TRUE	FALSE	FALSE	FALSE	TRUE	FALSE	FALSE	FALSE	FALSE	FALSE	TRUE	TRUE	FALSE	FALSE	TRUE	TRUE	FALSE	TRUE	TRUE	TRUE	FALSE	FALSE	FALSE	FALSE	TRUE	FALSE	FALSE	FALSE	FALSE	FALSE	FALSE	TRUE	TRUE	FALSE	TRUE	FALSE	TRUE	TRUE	TRUE	TRUE	TRUE	TRUE	TRUE
Cereals	Wheat (durum)	g1 - environmental	Y	FALSE	TRUE	FALSE	FALSE	FALSE	FALSE	FALSE	TRUE	FALSE	FALSE	FALSE	FALSE	TRUE	TRUE	TRUE	FALSE	FALSE	TRUE	TRUE	FALSE	FALSE	TRUE	TRUE	FALSE	TRUE	TRUE	TRUE	TRUE	FALSE	FALSE	FALSE	TRUE	FALSE	TRUE	TRUE	FALSE	FALSE	TRUE	FALSE	TRUE	TRUE	TRUE	TRUE	TRUE	TRUE	TRUE
Cereals	Wheat (durum)	g2 - environmental	Y	FALSE	TRUE	TRUE	FALSE	FALSE	FALSE	FALSE	TRUE	FALSE	FALSE	FALSE	FALSE	TRUE	TRUE	TRUE	FALSE	FALSE	TRUE	TRUE	TRUE	FALSE	TRUE	TRUE	FALSE	FALSE	FALSE	FALSE	FALSE	FALSE	FALSE	TRUE	TRUE	FALSE	FALSE	TRUE	FALSE	TRUE	TRUE	FALSE	TRUE	TRUE	TRUE	TRUE	TRUE	TRUE	TRUE
Cereals	Wheat (durum)	g3 - environmental	Y	FALSE	TRUE	FALSE	FALSE	FALSE	FALSE	FALSE	FALSE	FALSE	FALSE	FALSE	FALSE	TRUE	TRUE	TRUE	FALSE	FALSE	TRUE	TRUE	FALSE	FALSE	TRUE	TRUE	FALSE	TRUE	FALSE	TRUE	FALSE	FALSE	FALSE	FALSE	TRUE	FALSE	FALSE	TRUE	TRUE	FALSE	TRUE	FALSE	TRUE	TRUE	TRUE	TRUE	TRUE	TRUE	TRUE
Cereals	Wheat (durum)	g1 - genetic	N	FALSE	TRUE	FALSE	TRUE	FALSE	FALSE	FALSE	FALSE	FALSE	FALSE	FALSE	FALSE	TRUE	TRUE	TRUE	FALSE	FALSE	TRUE	TRUE	TRUE	FALSE	TRUE	TRUE	FALSE	TRUE	FALSE	FALSE	FALSE	FALSE	FALSE	TRUE	TRUE	FALSE	FALSE	TRUE	FALSE	TRUE	TRUE	FALSE	TRUE	TRUE	TRUE	TRUE	TRUE	TRUE	TRUE
Cereals	Wheat (durum)	g2 - genetic	N	FALSE	TRUE	FALSE	TRUE	FALSE	FALSE	FALSE	FALSE	FALSE	FALSE	FALSE	FALSE	TRUE	TRUE	TRUE	FALSE	FALSE	TRUE	TRUE	TRUE	FALSE	TRUE	TRUE	FALSE	FALSE	FALSE	FALSE	TRUE	FALSE	FALSE	TRUE	TRUE	FALSE	FALSE	TRUE	FALSE	TRUE	TRUE	FALSE	TRUE	TRUE	TRUE	TRUE	TRUE	TRUE	TRUE
Cereals	Wheat (durum)	g3 - genetic	N	FALSE	TRUE	TRUE	FALSE	FALSE	FALSE	FALSE	FALSE	FALSE	FALSE	FALSE	FALSE	TRUE	TRUE	TRUE	FALSE	FALSE	TRUE	TRUE	TRUE	FALSE	TRUE	TRUE	FALSE	TRUE	FALSE	FALSE	FALSE	FALSE	FALSE	TRUE	TRUE	FALSE	FALSE	TRUE	FALSE	TRUE	TRUE	FALSE	TRUE	TRUE	TRUE	TRUE	TRUE	TRUE	TRUE
Cereals	Wheat (durum)	g4 - genetic	N	FALSE	TRUE	FALSE	FALSE	FALSE	FALSE	FALSE	TRUE	FALSE	FALSE	FALSE	FALSE	TRUE	TRUE	TRUE	FALSE	FALSE	TRUE	TRUE	FALSE	TRUE	TRUE	TRUE	FALSE	TRUE	FALSE	TRUE	FALSE	FALSE	FALSE	FALSE	TRUE	FALSE	FALSE	TRUE	TRUE	FALSE	TRUE	FALSE	TRUE	TRUE	TRUE	TRUE	TRUE	TRUE	TRUE
Pulses	Chickpea	desi	Y	FALSE	TRUE	TRUE	FALSE	FALSE	FALSE	FALSE	FALSE	TRUE	FALSE	FALSE	FALSE	TRUE	TRUE	TRUE	FALSE	FALSE	TRUE	TRUE	TRUE	FALSE	TRUE	TRUE	FALSE	TRUE	FALSE	FALSE	TRUE	FALSE	FALSE	TRUE	FALSE	FALSE	FALSE	TRUE	FALSE	TRUE	TRUE	FALSE	TRUE	TRUE	TRUE	TRUE	TRUE	TRUE	TRUE
Pulses	Chickpea	kabuli	Y	FALSE	TRUE	TRUE	FALSE	FALSE	FALSE	FALSE	FALSE	TRUE	FALSE	FALSE	FALSE	FALSE	FALSE	TRUE	FALSE	TRUE	TRUE	TRUE	FALSE	FALSE	TRUE	TRUE	FALSE	TRUE	FALSE	FALSE	TRUE	FALSE	FALSE	TRUE	FALSE	FALSE	FALSE	TRUE	FALSE	TRUE	TRUE	FALSE	TRUE	TRUE	TRUE	TRUE	TRUE	TRUE	TRUE
Pulses	Common bean	andean	Y	FALSE	TRUE	FALSE	FALSE	FALSE	FALSE	FALSE	FALSE	FALSE	FALSE	FALSE	FALSE	TRUE	TRUE	TRUE	FALSE	FALSE	TRUE	TRUE	TRUE	FALSE	TRUE	TRUE	FALSE	TRUE	FALSE	TRUE	FALSE	FALSE	FALSE	FALSE	TRUE	FALSE	FALSE	TRUE	FALSE	TRUE	TRUE	FALSE	TRUE	TRUE	TRUE	TRUE	TRUE	TRUE	TRUE
Pulses	Common bean	mesoamerican	Y	FALSE	TRUE	TRUE	FALSE	FALSE	FALSE	FALSE	FALSE	FALSE	FALSE	FALSE	FALSE	FALSE	TRUE	TRUE	FALSE	FALSE	TRUE	TRUE	TRUE	FALSE	TRUE	TRUE	FALSE	TRUE	FALSE	FALSE	TRUE	FALSE	FALSE	FALSE	TRUE	FALSE	FALSE	TRUE	FALSE	TRUE	TRUE	FALSE	TRUE	TRUE	TRUE	TRUE	TRUE	TRUE	TRUE
Pulses	Cowpea	g1	Y	FALSE	TRUE	FALSE	FALSE	FALSE	FALSE	FALSE	FALSE	FALSE	FALSE	FALSE	FALSE	TRUE	TRUE	TRUE	FALSE	FALSE	TRUE	TRUE	TRUE	FALSE	TRUE	TRUE	FALSE	TRUE	FALSE	FALSE	TRUE	FALSE	FALSE	TRUE	TRUE	FALSE	FALSE	TRUE	TRUE	TRUE	TRUE	FALSE	TRUE	TRUE	FALSE	TRUE	TRUE	TRUE	TRUE
Pulses	Cowpea	g2	Y	FALSE	TRUE	FALSE	FALSE	FALSE	FALSE	FALSE	FALSE	FALSE	FALSE	FALSE	FALSE	TRUE	TRUE	TRUE	FALSE	FALSE	TRUE	TRUE	TRUE	FALSE	TRUE	TRUE	FALSE	TRUE	FALSE	FALSE	TRUE	FALSE	FALSE	TRUE	TRUE	FALSE	FALSE	TRUE	TRUE	TRUE	TRUE	FALSE	TRUE	TRUE	FALSE	TRUE	TRUE	TRUE	TRUE
Pulses	Faba bean	all	Y	FALSE	TRUE	FALSE	FALSE	FALSE	FALSE	TRUE	FALSE	FALSE	FALSE	FALSE	FALSE	TRUE	TRUE	TRUE	FALSE	FALSE	TRUE	TRUE	TRUE	TRUE	TRUE	TRUE	FALSE	TRUE	FALSE	FALSE	TRUE	FALSE	FALSE	FALSE	FALSE	FALSE	FALSE	TRUE	TRUE	FALSE	TRUE	FALSE	TRUE	TRUE	FALSE	TRUE	TRUE	TRUE	TRUE
Pulses	Grasspea	all	Y	FALSE	TRUE	FALSE	FALSE	FALSE	FALSE	FALSE	TRUE	FALSE	FALSE	FALSE	FALSE	TRUE	TRUE	TRUE	FALSE	FALSE	TRUE	TRUE	TRUE	TRUE	TRUE	TRUE	FALSE	TRUE	FALSE	TRUE	TRUE	FALSE	FALSE	FALSE	FALSE	FALSE	FALSE	TRUE	TRUE	FALSE	TRUE	FALSE	TRUE	TRUE	FALSE	TRUE	TRUE	TRUE	TRUE
Pulses	Groundnut	fastigiata	Y	FALSE	TRUE	TRUE	FALSE	FALSE	FALSE	FALSE	TRUE	FALSE	FALSE	FALSE	FALSE	TRUE	TRUE	TRUE	FALSE	FALSE	TRUE	TRUE	TRUE	FALSE	TRUE	TRUE	FALSE	FALSE	FALSE	FALSE	FALSE	FALSE	FALSE	TRUE	FALSE	FALSE	TRUE	TRUE	FALSE	TRUE	TRUE	FALSE	TRUE	TRUE	FALSE	TRUE	TRUE	TRUE	TRUE
Pulses	Groundnut	hypogaea	Y	FALSE	TRUE	TRUE	FALSE	FALSE	FALSE	FALSE	TRUE	TRUE	FALSE	FALSE	FALSE	TRUE	TRUE	TRUE	FALSE	FALSE	TRUE	TRUE	TRUE	FALSE	TRUE	TRUE	FALSE	FALSE	FALSE	FALSE	FALSE	FALSE	FALSE	TRUE	FALSE	FALSE	TRUE	TRUE	FALSE	TRUE	TRUE	FALSE	TRUE	TRUE	FALSE	TRUE	TRUE	TRUE	TRUE
Pulses	Lentil	g1	Y	FALSE	TRUE	FALSE	FALSE	FALSE	FALSE	FALSE	FALSE	FALSE	FALSE	FALSE	FALSE	TRUE	TRUE	TRUE	FALSE	FALSE	TRUE	TRUE	FALSE	FALSE	TRUE	TRUE	FALSE	TRUE	FALSE	TRUE	FALSE	FALSE	FALSE	FALSE	TRUE	FALSE	FALSE	TRUE	TRUE	FALSE	TRUE	FALSE	TRUE	TRUE	TRUE	TRUE	TRUE	TRUE	TRUE
Pulses	Lentil	g2	Y	FALSE	TRUE	FALSE	FALSE	FALSE	FALSE	FALSE	FALSE	TRUE	FALSE	FALSE	FALSE	TRUE	TRUE	TRUE	FALSE	FALSE	TRUE	TRUE	FALSE	FALSE	TRUE	TRUE	FALSE	TRUE	FALSE	TRUE	TRUE	FALSE	FALSE	TRUE	FALSE	FALSE	FALSE	TRUE	FALSE	TRUE	TRUE	FALSE	TRUE	TRUE	TRUE	TRUE	TRUE	TRUE	TRUE
Pulses	Pea	arvense	Y	FALSE	TRUE	FALSE	FALSE	FALSE	FALSE	FALSE	TRUE	FALSE	FALSE	FALSE	FALSE	TRUE	TRUE	TRUE	FALSE	FALSE	TRUE	TRUE	FALSE	FALSE	TRUE	TRUE	FALSE	TRUE	FALSE	TRUE	TRUE	FALSE	FALSE	FALSE	FALSE	FALSE	FALSE	TRUE	TRUE	FALSE	TRUE	FALSE	TRUE	TRUE	FALSE	TRUE	TRUE	TRUE	TRUE
Pulses	Pea	sativum	Y	FALSE	TRUE	FALSE	FALSE	FALSE	FALSE	FALSE	FALSE	FALSE	FALSE	FALSE	FALSE	TRUE	TRUE	TRUE	FALSE	FALSE	TRUE	TRUE	TRUE	FALSE	TRUE	TRUE	FALSE	TRUE	FALSE	TRUE	TRUE	FALSE	FALSE	FALSE	FALSE	FALSE	FALSE	TRUE	FALSE	FALSE	TRUE	FALSE	TRUE	TRUE	FALSE	TRUE	TRUE	TRUE	TRUE
Pulses	Pigeonpea	all	Y	FALSE	TRUE	TRUE	FALSE	FALSE	FALSE	FALSE	FALSE	TRUE	FALSE	FALSE	FALSE	TRUE	TRUE	TRUE	FALSE	FALSE	TRUE	TRUE	TRUE	FALSE	TRUE	TRUE	FALSE	TRUE	FALSE	FALSE	FALSE	FALSE	FALSE	TRUE	FALSE	FALSE	TRUE	TRUE	FALSE	TRUE	TRUE	FALSE	TRUE	TRUE	FALSE	TRUE	TRUE	TRUE	TRUE
Starchy roots, tubers, and fruits	Banana and plantain	all	Y	FALSE	TRUE	FALSE	FALSE	FALSE	FALSE	FALSE	TRUE	FALSE	FALSE	FALSE	FALSE	TRUE	TRUE	FALSE	FALSE	FALSE	TRUE	TRUE	TRUE	FALSE	TRUE	TRUE	FALSE	TRUE	TRUE	FALSE	FALSE	FALSE	FALSE	TRUE	TRUE	FALSE	FALSE	TRUE	TRUE	TRUE	TRUE	FALSE	FALSE	TRUE	TRUE	TRUE	TRUE	FALSE	TRUE
Starchy roots, tubers, and fruits	Breadfruit	all	Y	FALSE	TRUE	TRUE	FALSE	FALSE	FALSE	FALSE	FALSE	FALSE	FALSE	FALSE	FALSE	TRUE	FALSE	TRUE	FALSE	FALSE	TRUE	TRUE	TRUE	FALSE	TRUE	TRUE	FALSE	TRUE	FALSE	FALSE	FALSE	FALSE	FALSE	TRUE	TRUE	FALSE	FALSE	TRUE	FALSE	FALSE	TRUE	FALSE	FALSE	TRUE	FALSE	TRUE	TRUE	TRUE	TRUE
Starchy roots, tubers, and fruits	Cassava	g1	Y	FALSE	TRUE	TRUE	FALSE	FALSE	FALSE	FALSE	FALSE	FALSE	FALSE	FALSE	FALSE	TRUE	TRUE	TRUE	FALSE	FALSE	TRUE	TRUE	TRUE	FALSE	TRUE	FALSE	FALSE	TRUE	TRUE	FALSE	TRUE	FALSE	FALSE	FALSE	TRUE	FALSE	TRUE	TRUE	FALSE	TRUE	TRUE	FALSE	TRUE	TRUE	TRUE	TRUE	TRUE	TRUE	TRUE
Starchy roots, tubers, and fruits	Cassava	g2	Y	FALSE	TRUE	TRUE	FALSE	FALSE	FALSE	FALSE	FALSE	FALSE	FALSE	FALSE	FALSE	TRUE	TRUE	TRUE	FALSE	FALSE	TRUE	TRUE	TRUE	FALSE	TRUE	TRUE	FALSE	TRUE	FALSE	FALSE	TRUE	FALSE	FALSE	FALSE	TRUE	TRUE	FALSE	TRUE	FALSE	TRUE	TRUE	FALSE	TRUE	TRUE	TRUE	TRUE	TRUE	TRUE	TRUE
Starchy roots, tubers, and fruits	Cassava	g3	Y	FALSE	TRUE	TRUE	FALSE	FALSE	FALSE	FALSE	TRUE	FALSE	FALSE	FALSE	FALSE	TRUE	TRUE	FALSE	FALSE	FALSE	TRUE	TRUE	TRUE	FALSE	TRUE	TRUE	FALSE	TRUE	TRUE	FALSE	FALSE	FALSE	FALSE	FALSE	TRUE	FALSE	TRUE	TRUE	FALSE	TRUE	TRUE	FALSE	TRUE	TRUE	TRUE	TRUE	TRUE	TRUE	TRUE
Starchy roots, tubers, and fruits	Cassava	g4	Y	FALSE	TRUE	TRUE	FALSE	FALSE	FALSE	FALSE	TRUE	FALSE	FALSE	FALSE	FALSE	TRUE	TRUE	TRUE	FALSE	FALSE	TRUE	TRUE	TRUE	FALSE	TRUE	TRUE	FALSE	TRUE	FALSE	FALSE	TRUE	FALSE	FALSE	FALSE	TRUE	TRUE	FALSE	TRUE	FALSE	TRUE	TRUE	FALSE	TRUE	TRUE	TRUE	TRUE	TRUE	TRUE	TRUE
Starchy roots, tubers, and fruits	Potato (Hawkes)	others	N	FALSE	TRUE	TRUE	FALSE	FALSE	FALSE	FALSE	FALSE	FALSE	FALSE	FALSE	FALSE	TRUE	TRUE	TRUE	FALSE	FALSE	TRUE	TRUE	TRUE	FALSE	TRUE	TRUE	FALSE	FALSE	FALSE	FALSE	FALSE	FALSE	FALSE	FALSE	FALSE	FALSE	FALSE	TRUE	FALSE	TRUE	TRUE	FALSE	TRUE	TRUE	TRUE	TRUE	TRUE	TRUE	TRUE
Starchy roots, tubers, and fruits	Potato (Hawkes)	phureja	N	FALSE	TRUE	FALSE	TRUE	FALSE	FALSE	FALSE	FALSE	FALSE	FALSE	FALSE	FALSE	TRUE	TRUE	TRUE	FALSE	FALSE	TRUE	TRUE	TRUE	FALSE	TRUE	TRUE	FALSE	TRUE	FALSE	FALSE	TRUE	FALSE	FALSE	FALSE	FALSE	FALSE	FALSE	TRUE	FALSE	TRUE	TRUE	FALSE	TRUE	TRUE	TRUE	TRUE	TRUE	TRUE	TRUE
Starchy roots, tubers, and fruits	Potato (Hawkes)	stenotomum	N	FALSE	TRUE	FALSE	FALSE	FALSE	FALSE	FALSE	FALSE	FALSE	FALSE	FALSE	FALSE	TRUE	TRUE	TRUE	FALSE	FALSE	TRUE	TRUE	TRUE	FALSE	TRUE	TRUE	FALSE	TRUE	FALSE	TRUE	FALSE	FALSE	FALSE	FALSE	FALSE	FALSE	FALSE	TRUE	FALSE	TRUE	TRUE	FALSE	TRUE	TRUE	TRUE	TRUE	TRUE	TRUE	TRUE
Starchy roots, tubers, and fruits	Potato (Hawkes)	tuberosum	N	FALSE	TRUE	FALSE	FALSE	FALSE	FALSE	FALSE	FALSE	FALSE	FALSE	FALSE	FALSE	TRUE	TRUE	TRUE	FALSE	FALSE	TRUE	TRUE	TRUE	FALSE	TRUE	FALSE	FALSE	TRUE	FALSE	TRUE	TRUE	FALSE	FALSE	FALSE	TRUE	FALSE	FALSE	TRUE	FALSE	TRUE	TRUE	FALSE	TRUE	TRUE	TRUE	TRUE	TRUE	TRUE	TRUE
Starchy roots, tubers, and fruits	Potato (Spooner)	ajanhuiri	Y	FALSE	TRUE	TRUE	FALSE	FALSE	FALSE	FALSE	FALSE	FALSE	FALSE	FALSE	FALSE	TRUE	TRUE	TRUE	FALSE	FALSE	TRUE	TRUE	TRUE	FALSE	TRUE	FALSE	FALSE	FALSE	FALSE	FALSE	FALSE	FALSE	FALSE	FALSE	FALSE	FALSE	FALSE	TRUE	FALSE	TRUE	TRUE	FALSE	TRUE	TRUE	TRUE	TRUE	TRUE	TRUE	TRUE
Starchy roots, tubers, and fruits	Potato (Spooner)	tuberosum_andigenum	Y	FALSE	TRUE	FALSE	FALSE	FALSE	FALSE	FALSE	FALSE	FALSE	FALSE	FALSE	FALSE	TRUE	TRUE	TRUE	FALSE	FALSE	TRUE	TRUE	TRUE	FALSE	TRUE	FALSE	FALSE	TRUE	FALSE	TRUE	TRUE	FALSE	FALSE	FALSE	TRUE	FALSE	FALSE	TRUE	FALSE	TRUE	TRUE	FALSE	TRUE	TRUE	TRUE	TRUE	TRUE	TRUE	TRUE
Starchy roots, tubers, and fruits	Potato (Spooner)	tuberosum_chilotanum	Y	FALSE	TRUE	FALSE	FALSE	FALSE	FALSE	FALSE	FALSE	FALSE	FALSE	FALSE	FALSE	FALSE	TRUE	TRUE	FALSE	FALSE	TRUE	TRUE	TRUE	FALSE	TRUE	FALSE	FALSE	TRUE	TRUE	TRUE	TRUE	FALSE	FALSE	FALSE	TRUE	FALSE	FALSE	TRUE	FALSE	TRUE	TRUE	FALSE	TRUE	TRUE	TRUE	TRUE	TRUE	TRUE	TRUE
Starchy roots, tubers, and fruits	Sweetpotato	Northern_lineage	Y	FALSE	TRUE	FALSE	FALSE	FALSE	FALSE	FALSE	FALSE	FALSE	FALSE	FALSE	FALSE	FALSE	TRUE	TRUE	FALSE	FALSE	TRUE	TRUE	TRUE	FALSE	TRUE	TRUE	FALSE	TRUE	TRUE	TRUE	TRUE	FALSE	FALSE	FALSE	TRUE	FALSE	FALSE	TRUE	FALSE	TRUE	TRUE	FALSE	TRUE	TRUE	FALSE	TRUE	TRUE	TRUE	TRUE
Starchy roots, tubers, and fruits	Sweetpotato	Southern_lineage	Y	FALSE	TRUE	FALSE	FALSE	FALSE	FALSE	FALSE	FALSE	FALSE	FALSE	FALSE	FALSE	FALSE	TRUE	TRUE	FALSE	FALSE	TRUE	TRUE	TRUE	FALSE	TRUE	TRUE	FALSE	TRUE	TRUE	TRUE	FALSE	FALSE	FALSE	FALSE	TRUE	FALSE	FALSE	TRUE	TRUE	FALSE	TRUE	FALSE	TRUE	TRUE	FALSE	TRUE	TRUE	TRUE	TRUE
Starchy roots, tubers, and fruits	Taro	all	Y	FALSE	TRUE	FALSE	FALSE	FALSE	FALSE	FALSE	FALSE	FALSE	FALSE	FALSE	FALSE	TRUE	FALSE	TRUE	FALSE	FALSE	TRUE	TRUE	TRUE	FALSE	TRUE	TRUE	FALSE	TRUE	FALSE	FALSE	FALSE	FALSE	FALSE	TRUE	FALSE	FALSE	FALSE	TRUE	FALSE	TRUE	TRUE	FALSE	TRUE	TRUE	FALSE	TRUE	TRUE	TRUE	TRUE
Starchy roots, tubers, and fruits	Yam	enantiophyllum	Y	FALSE	TRUE	TRUE	FALSE	FALSE	FALSE	FALSE	FALSE	FALSE	FALSE	FALSE	FALSE	TRUE	TRUE	TRUE	TRUE	FALSE	TRUE	TRUE	TRUE	FALSE	TRUE	TRUE	FALSE	FALSE	FALSE	FALSE	FALSE	FALSE	FALSE	TRUE	TRUE	FALSE	FALSE	TRUE	FALSE	TRUE	TRUE	FALSE	TRUE	TRUE	FALSE	TRUE	TRUE	TRUE	TRUE
Starchy roots, tubers, and fruits	Yam	lasiophyton	Y	FALSE	TRUE	FALSE	FALSE	FALSE	FALSE	FALSE	TRUE	FALSE	FALSE	FALSE	FALSE	TRUE	TRUE	TRUE	FALSE	FALSE	TRUE	TRUE	TRUE	FALSE	TRUE	TRUE	FALSE	FALSE	FALSE	FALSE	FALSE	FALSE	FALSE	TRUE	TRUE	FALSE	TRUE	TRUE	FALSE	TRUE	TRUE	FALSE	TRUE	TRUE	FALSE	TRUE	TRUE	TRUE	TRUE
Starchy roots, tubers, and fruits	Yam	opsophyton	Y	FALSE	TRUE	FALSE	FALSE	FALSE	FALSE	FALSE	TRUE	FALSE	FALSE	FALSE	FALSE	TRUE	TRUE	TRUE	FALSE	FALSE	TRUE	TRUE	TRUE	FALSE	TRUE	TRUE	FALSE	FALSE	FALSE	FALSE	FALSE	FALSE	FALSE	TRUE	TRUE	FALSE	FALSE	TRUE	TRUE	FALSE	TRUE	FALSE	TRUE	TRUE	FALSE	TRUE	TRUE	TRUE	TRUE
Starchy roots, tubers, and fruits	Yam	macrogynodium	Y	FALSE	TRUE	FALSE	FALSE	FALSE	FALSE	FALSE	TRUE	FALSE	FALSE	FALSE	FALSE	TRUE	TRUE	FALSE	FALSE	FALSE	TRUE	TRUE	TRUE	FALSE	TRUE	TRUE	FALSE	TRUE	TRUE	TRUE	FALSE	FALSE	FALSE	FALSE	TRUE	FALSE	FALSE	TRUE	FALSE	TRUE	TRUE	FALSE	TRUE	TRUE	FALSE	TRUE	TRUE	TRUE	TRUE
[truncated: 4 more columns]
