# Supplementary material for: State of ex situ conservation of landrace groups of 25 major crops
Source: Nat Plants. 2022 May 9;8(5):491–9. doi: 10.1038/s41477-022-01144-8 (PMC9122826; doi:10.1038/s41477-022-01144-8)
Supplement: Source Data Fig. 3 — Excel data. [file 41477_2022_1144_MOESM6_ESM.csv]

Crop type	Crop	Crop aggregated level conservation representatation minimum (%)	Crop aggregated level conservation representation maximum (%)	Crop aggregated level conservation representation average (%)	FS Production Trade average sort 100 scale
Cereals	Barley	67.03	83.95	75.49	8.58904997356396
Cereals	Finger millet	25.33	65.48	45.41	2.97536019797097
Cereals	Maize	52.51	83.28	67.9	44.6294220067841
Cereals	Pearl millet	15.17	50.24	32.71	2.97536019797097
Cereals	Rice (Africa - glaberrima)	51.14	81.42	66.28	66.4419310218819
Cereals	Rice (Asia)	53.09	71.08	62.09	66.4419310218819
Cereals	Sorghum	45.4	68.07	56.74	4.36310664473084
Cereals	Wheat (bread)	53.59	88.93	71.26	81.0031142633817
Cereals	Wheat (durum)	41.59	80.56	61.08	81.0031142633817
Pulses	Chickpea	61.59	90.01	75.8	1.14950912542811
Pulses	Common bean	70.36	84.41	77.39	4.87031846156585
Pulses	Cowpea	37.03	77.25	57.14	0.86084254399635
Pulses	Faba bean	36.48	82.52	59.5	0.620946727453903
Pulses	Grasspea	42.46	90.73	66.6	0.13152142197799
Pulses	Groundnut	22.64	70.32	46.48	12.6212729037439
Pulses	Lentil	64.34	92.18	78.26	0.895387133232292
Pulses	Pea	28.05	76.75	52.4	2.01096394426048
Pulses	Pigeonpea	47.25	88.42	67.84	0.486750588574011
Starchy roots, tubers and fruits	Banana and plantain	71.3	91.8	81.55	7.53218154848373
Starchy roots, tubers and fruits	Breadfruit	68.1	95.1	81.6	0.0158918865422733
Starchy roots, tubers and fruits	Cassava	37.09	78.73	57.91	10.3322588816841
Starchy roots, tubers and fruits	Potato	33.04	67.51	50.28	17.2199857814934
Starchy roots, tubers and fruits	Sweetpotato	55.43	84.48	69.96	4.06419258607775
Starchy roots, tubers and fruits	Taro	59	80.61	69.81	0.556726036748797
Starchy roots, tubers and fruits	Yam	29	56.9	42.95	3.37129267356361
