# Supplementary material for: State of ex situ conservation of landrace groups of 25 major crops
Source: Nat Plants. 2022 May 9;8(5):491–9. doi: 10.1038/s41477-022-01144-8 (PMC9122826; doi:10.1038/s41477-022-01144-8)
Supplement: Source Data Extended Data Fig. 4 — Raster. [file 41477_2022_1144_MOESM11_ESM.zip]

Archive with 1 entries (1 files):
- SourceData_Extended_Data_Figure4_rootstubersfruits.tif
