# Supplementary material for: State of ex situ conservation of landrace groups of 25 major crops
Source: Nat Plants. 2022 May 9;8(5):491–9. doi: 10.1038/s41477-022-01144-8 (PMC9122826; doi:10.1038/s41477-022-01144-8)
Supplement: Source Data Extended Data Fig. 9 — Excel data. [file 41477_2022_1144_MOESM16_ESM.csv]

Crop	Crop_type	CWR	landraces
Banana and plantain	Starchy roots, tubers and fruits	6	81.55
Barley	Cereals	44	75.49
Breadfruit	Starchy roots, tubers and fruits	1	81.6
Cassava	Starchy roots, tubers and fruits	10	57.91
Chickpea	Pulses	58	75.8
Common bean	Pulses	42	77.39
Cowpea	Pulses	16	57.14
Faba bean	Pulses	0	59.5
Finger millet	Cereals	18	45.41
Grasspea	Pulses	63	66.6
Groundnut	Pulses	24	46.48
Lentil	Pulses	44	78.26
Maize	Cereals	31	67.9
Pea	Pulses	30	52.4
Pearl millet	Cereals	13	32.71
Pigeonpea	Pulses	16	67.84
Potato	Starchy roots, tubers and fruits	33	50.28
Rice (Africa - glaberrima)	Cereals	34	66.28
Rice (Asia)	Cereals	34	62.09
Sorghum	Cereals	12	56.74
Sweetpotato	Starchy roots, tubers and fruits	16	69.96
Taro	Starchy roots, tubers and fruits	0	69.81
Wheat (bread)	Cereals	63	71.26
Wheat (durum)	Cereals	63	61.08
Yam	Starchy roots, tubers and fruits	15	42.95
